# Supplementary material for: A new parasitoid of Bazaria turensis (Lepidoptera, Pyralidae): Campoplex bazariae sp. n. (Hymenoptera, Ichneumonidae)
Source: Zookeys. 2014 Dec 18;(466):43–51. doi: 10.3897/zookeys.466.8618 (PMC4296482; doi:10.3897/zookeys.466.8618)
Supplement: XML Treatment for Campoplex [file zookeys.466.8618-treatment1.xml]

<!DOCTYPE tp:taxon-treatment
  PUBLIC "-//TaxonX//DTD Taxonomic Treatment Publishing DTD v0 20100105//EN" "tax-treatment-NSO.dtd">
<tp:taxon-treatment xmlns:tp="http://www.plazi.org/taxpub"><tp:treatment-meta><kwd-group><label>Taxon classification</label><kwd><named-content content-type="kingdom">Animalia</named-content></kwd><kwd><named-content content-type="order">Hymenoptera</named-content></kwd><kwd><named-content content-type="family">Ichneumonidae</named-content></kwd></kwd-group><mixed-citation publication-type="journal"><person-group><name><surname>Zhao</surname><given-names>Yu-Xiang</given-names></name><name><surname>Sheng</surname><given-names>Mao-Ling</given-names></name></person-group><article-title>A new parasitoid of <italic><tp:taxon-name><tp:taxon-name-part taxon-name-part-type="genus">Bazaria</tp:taxon-name-part> <tp:taxon-name-part taxon-name-part-type="species">turensis</tp:taxon-name-part></tp:taxon-name></italic> (<tp:taxon-name><tp:taxon-name-part taxon-name-part-type="order">Lepidoptera</tp:taxon-name-part></tp:taxon-name>, <tp:taxon-name><tp:taxon-name-part taxon-name-part-type="family">Pyralidae</tp:taxon-name-part></tp:taxon-name>): <italic><tp:taxon-name><tp:taxon-name-part taxon-name-part-type="genus">Campoplex</tp:taxon-name-part> <tp:taxon-name-part taxon-name-part-type="species">bazariae</tp:taxon-name-part></tp:taxon-name></italic> sp. n. (<tp:taxon-name><tp:taxon-name-part taxon-name-part-type="order">Hymenoptera</tp:taxon-name-part></tp:taxon-name>, <tp:taxon-name><tp:taxon-name-part taxon-name-part-type="family">Ichneumonidae</tp:taxon-name-part></tp:taxon-name>)</article-title><source>Zookeys</source><day>18</day><month>12</month><year>2014</year><volume>2014</volume><issue>466</issue><fpage>43</fpage><lpage>51</lpage><pub-id pub-id-type="doi">10.3897/zookeys.466.8618</pub-id></mixed-citation></tp:treatment-meta><tp:nomenclature><tp:taxon-name>
                        <tp:taxon-name-part taxon-name-part-type="genus">Campoplex</tp:taxon-name-part>
                    </tp:taxon-name><tp:taxon-authority>Gravenhorst, 1829</tp:taxon-authority><tp:nomenclature-citation-list><tp:nomenclature-citation><tp:taxon-name><tp:taxon-name-part taxon-name-part-type="genus">Campoplex</tp:taxon-name-part></tp:taxon-name><comment> Gravenhorst, 1829. Ichneumonologia Europaea, 3: 453. Type-species: <italic><tp:taxon-name><tp:taxon-name-part taxon-name-part-type="genus">Ichneumon</tp:taxon-name-part> <tp:taxon-name-part taxon-name-part-type="species">difformis</tp:taxon-name-part></tp:taxon-name></italic> Gmelin, 1790. Designated by Westwood 1840.</comment></tp:nomenclature-citation><!--PageBreak--></tp:nomenclature-citation-list></tp:nomenclature><tp:treatment-sec sec-type="Diagnosis"><title>Diagnosis.</title><p>Eye slightly or not at all emarginate opposite antennal socket. Occipital carina joining hypostomal carina above base of mandible, or reaching directly to base of mandible. Area superomedia and area petiolaris confluent, junction between them usually discernible, combined area moderately wide. Area dentipara completely bordered by carinae. Apex of propodeum usually not reaching middle of hind coxa. Areolet usually present. 2m-cu inclivous. Basal portion of first tergite subcylindric and less than 3.0× as long as deep, suture between tergite and sternite approximately at or a little below mid-height. Apex of male gonosquama rounded above or with a very shallow emargination. Ovipositor sheath about 3–4× as long as apical depth of metasoma.</p></tp:treatment-sec></tp:taxon-treatment>
