# Supplementary material for: A new parasitoid of Bazaria turensis (Lepidoptera, Pyralidae): Campoplex bazariae sp. n. (Hymenoptera, Ichneumonidae)
Source: Zookeys. 2014 Dec 18;(466):43–51. doi: 10.3897/zookeys.466.8618 (PMC4296482; doi:10.3897/zookeys.466.8618)
Supplement: XML Treatment for Campoplex bazariae [file zookeys.466.8618-treatment2.xml]

<!DOCTYPE tp:taxon-treatment
  PUBLIC "-//TaxonX//DTD Taxonomic Treatment Publishing DTD v0 20100105//EN" "tax-treatment-NSO.dtd">
<tp:taxon-treatment xmlns:tp="http://www.plazi.org/taxpub"><tp:treatment-meta><kwd-group><label>Taxon classification</label><kwd><named-content content-type="kingdom">Animalia</named-content></kwd><kwd><named-content content-type="order">Hymenoptera</named-content></kwd><kwd><named-content content-type="family">Ichneumonidae</named-content></kwd></kwd-group><mixed-citation publication-type="journal"><person-group><name><surname>Zhao</surname><given-names>Yu-Xiang</given-names></name><name><surname>Sheng</surname><given-names>Mao-Ling</given-names></name></person-group><article-title>A new parasitoid of <italic><tp:taxon-name><tp:taxon-name-part taxon-name-part-type="genus">Bazaria</tp:taxon-name-part> <tp:taxon-name-part taxon-name-part-type="species">turensis</tp:taxon-name-part></tp:taxon-name></italic> (<tp:taxon-name><tp:taxon-name-part taxon-name-part-type="order">Lepidoptera</tp:taxon-name-part></tp:taxon-name>, <tp:taxon-name><tp:taxon-name-part taxon-name-part-type="family">Pyralidae</tp:taxon-name-part></tp:taxon-name>): <italic><tp:taxon-name><tp:taxon-name-part taxon-name-part-type="genus">Campoplex</tp:taxon-name-part> <tp:taxon-name-part taxon-name-part-type="species">bazariae</tp:taxon-name-part></tp:taxon-name></italic> sp. n. (<tp:taxon-name><tp:taxon-name-part taxon-name-part-type="order">Hymenoptera</tp:taxon-name-part></tp:taxon-name>, <tp:taxon-name><tp:taxon-name-part taxon-name-part-type="family">Ichneumonidae</tp:taxon-name-part></tp:taxon-name>)</article-title><source>Zookeys</source><day>18</day><month>12</month><year>2014</year><volume>2014</volume><issue>466</issue><fpage>43</fpage><lpage>51</lpage><pub-id pub-id-type="doi">10.3897/zookeys.466.8618</pub-id></mixed-citation></tp:treatment-meta><tp:nomenclature><tp:taxon-name>
                        <tp:taxon-name-part taxon-name-part-type="genus">Campoplex</tp:taxon-name-part>
                        <tp:taxon-name-part taxon-name-part-type="species">bazariae</tp:taxon-name-part>
                        <object-id xmlns:xlink="http://www.w3.org/1999/xlink" content-type="zoobank" xlink:type="simple">http://zoobank.org/FFA02389-23EE-4CD5-9A3B-02734A01D902</object-id>
                    </tp:taxon-name><tp:taxon-authority>Sheng</tp:taxon-authority><tp:taxon-status xmlns:xlink="http://www.w3.org/1999/xlink" xlink:type="simple">sp. n.</tp:taxon-status><xref ref-type="fig" rid="F1">Figs 1–5</xref><xref ref-type="fig" rid="F2">, 6–10</xref></tp:nomenclature><tp:treatment-sec sec-type="Etymology"><title>Etymology.</title><p>The specific name is derived from the host’s name.</p></tp:treatment-sec><tp:treatment-sec sec-type="Material examined"><title>Material examined.</title><p>Holotype, female emerged from cocoon of <italic><tp:taxon-name><tp:taxon-name-part taxon-name-part-type="genus">Bazaria</tp:taxon-name-part> <tp:taxon-name-part taxon-name-part-type="species">turensis</tp:taxon-name-part></tp:taxon-name></italic> on 20 July 2014 reared by Yan-Ling Zhang, CHINA: Balong, 2860m, Dulan County, Qinghai Province. Paratypes: 2 females, same data as holotype. 1 male, same data as holotype except 15 September 2014. 1 female, 1 male, CHINA: Nuomuhong, 2690m, Dulan County, Qinghai Province, 28 August 2013, Mao-Ling Sheng.</p></tp:treatment-sec><tp:treatment-sec sec-type="Diagnosis"><title>Diagnosis.</title><p>Face finely coriaceous, with dense punctures. Interocellar area with distinct punctures. Postocellar line 1.6–1.7× as long as ocular-ocellar line. Postscutellum with fine dense distinct punctures. First tergite from base to apex strongly evenly convex, smooth, shiny. Second and subsequent tergites finely coriaceous. Apical margins of tergites 6 and 7 with deep median triangular emarginations. Ovipositor slightly, evenly curved upwards. Head except mandibles and maxillary and labial palpi, mesosoma and all tergites entirely black.</p></tp:treatment-sec><tp:treatment-sec sec-type="Description"><title>Description.</title><p>Female. Body length 7.5–8.0 mm. Fore wing length 5.5–5.8 mm. Ovipositor sheath length 2.7–2.9 mm.</p><p><bold>Head.</bold> Inner margins of eyes slightly convergent ventrally. Narrowest width of face (Fig. <xref ref-type="fig" rid="F1">2</xref>) approximately 0.9× height of face plus clypeus, slightly convex, finely coriaceous, with dense punctures. Clypeus shiny, with sparse punctures; apical margin slightly elevated and arched forwards. Mandible short, with large punctures, upper tooth as long as lower tooth. Malar area slightly concave, indistinctly granulose. Malar space approximately 0.30–0.34× as long as basal width of mandible. Gena in dorsal view approximately 0.6× as long as width of eye, almost smooth, with sparse, fine punctures, posterior portion obviously convergent posteriorly. Vertex (Fig. <xref ref-type="fig" rid="F1">3</xref>) finely granulose, with indistinct, fine, shallow punctures. Interocellar area with distinct punctures. Postocellar line 1.6–1.7× as long as ocular-ocellar line. Ocular-ocellar line 1.0–1.2× diameter of posterior ocellus. Frons almost flat, rough, with dense, indistinct punctures. Antenna with 37 flagellomeres. Ratio of length from first to fifth flagel<!--PageBreak--><!--PageBreak-->lomeres: 4.0:3.0:2.9:2.8:2.6. Occipital carina complete, upper median portion evenly up-curved, lower end reaching base of mandible.</p><fig id="F1" position="float" orientation="portrait"><label>Figures 1–5.</label><caption><p><italic><tp:taxon-name><tp:taxon-name-part taxon-name-part-type="genus">Campoplex</tp:taxon-name-part> <tp:taxon-name-part taxon-name-part-type="species">bazariae</tp:taxon-name-part></tp:taxon-name></italic> sp. n. Holotype. Female <bold>1</bold> Habitus, lateral view <bold>2</bold> Head, anterior view <bold>3</bold> Head, dorsal view <bold>4</bold> Mesoscutum <bold>5</bold> Mesopleuron.</p></caption><graphic xmlns:xlink="http://www.w3.org/1999/xlink" xlink:href="zookeys-466-043-g001.jpg" position="float" orientation="portrait" xlink:type="simple" id="oo_35862.jpg"/></fig><p><bold>Mesosoma.</bold> Lateral concavity of pronotum with dense oblique wrinkles, upper-posterior portion with dense coarse irregular punctures, distance between punctures 0.2–0.5× diameter of puncture, upper posterior margin with dense fine punctures. Epomia distinct. Mesoscutum (Fig. <xref ref-type="fig" rid="F1">4</xref>) evenly convex, with distinct punctures, distance between punctures 0.2–2.5× diameter of puncture. Notaulus vestigial. Scutellum evenly, strongly convex, with dense distinct punctures, distance between punctures 0.2–0.5× diameter of puncture. Postscutellum trapezoidally convex, with fine, dense, distinct punctures, anteriorly transversely concave. Mesopleuron (Fig. <xref ref-type="fig" rid="F1">5</xref>) with distinct punctures, distance between punctures approximately 0.2–2.5× diameter of puncture, in lower-front portion of speculum with dense oblique wrinkles. Speculum approximately transverse-quadrate, smooth, shiny. Upper end of epicnemial carina reaching about 0.5 level of posterior margin of pronotum. Mesopleural fovea consisting of short, shallow horizontal groove. Mesosternum with punctures as that of mesopleuron, posterior transverse carina complete, strong. Metapleuron slightly convex, with punctures as, or slightly denser than that of mesopleuron. Submetapleural carina complete, strong. Wings slightly brownish, hyaline. Fore wing with vein 1cu-a distinctly distal of 1-M. Areolet (Fig. <xref ref-type="fig" rid="F2">6</xref>) obliquely quadrangular, its petiole 0.7–0.9× as long as 2rs-m, receiving vein 2m-cu approximately 0.7× distance from vein 2rs-m to 3rs-m. 2m-cu slightly inclivous. 2-Cu approximately as long as 2cu-a. Hind wing vein 1-cu almost vertical, about 3.0× as long as cu-a. Ratio of lengths of hind femur, tibia and tarsus 7.5:10:12.5. Ratio of length of hind tarsomeres 1:2:3:4:5 is 10.0:4.0:2.6:1.7:2.0. Claws thin. Base of fore claw with sparse pectination. Base of hind claw with dense pectination. Area spiracularis of propodeum (Fig. <xref ref-type="fig" rid="F2">7</xref>) combined with area lateralis. Areas basalis small, strongly convergent posteriorly, longer than its maximum width, smooth, shiny. Area superomedia and area petiolaris confluent, junction point between them discernible. Area superomedia smooth, shiny, costula connecting approximately at its middle or slightly behind middle. Area petiolaris almost flat (indistinctly longitudinally concave), with dense distinct transverse wrinkles. Area externa smooth, distinctly punctate. Area dentipara slightly coarse, with indistinct, irregular wrinkles. Area posteroexterna with oblique transverse wrinkles. Areas spiracularis and lateralis with dense indistinct fine punctures. Propodeal spiracle small, elongate-oval, connecting with pleural carina by a distinct carina, space between them shorter than its longest diameter, distance to lateral longitudinal carina longer than its longest diameter. Apex of propodeum reaching 0.25 of hind coxa.</p><p><bold>Metasoma.</bold> First tergite (Fig. <xref ref-type="fig" rid="F2">8</xref>) approximately 2.9 times as long as apical width, basal portion subcylindric, suture separating from sternite lying at mid height of segment; from base to apex strongly, evenly convex; smooth, shiny. Spiracle located about at apical 0.4 of first tergite. Second and subsequent tergites finely coriaceous. Second tergite (Fig. <xref ref-type="fig" rid="F2">9</xref>) 1.25–1.43× as long as apical width. Third and following tergites compressed. Apical margins of tergites 6 and 7 with deep median triangular emarginations. Ovipositor sheath approximately 1.25× as long as hind tibia, 0.65–0.75× as long as total length of posterior seven tergites. Ovipositor slightly curved upwards, with distinct subapical dorsal notch.</p><fig id="F2" position="float" orientation="portrait"><label>Figures 6–10.</label><caption><p><italic><tp:taxon-name><tp:taxon-name-part taxon-name-part-type="genus">Campoplex</tp:taxon-name-part> <tp:taxon-name-part taxon-name-part-type="species">bazariae</tp:taxon-name-part></tp:taxon-name></italic> Sheng, sp. n. Holotype. Female <bold>6</bold> Areolet and pterostigma <bold>7</bold> Propodeum <bold>8</bold> First tergite, lateral view <bold>9</bold> Tergites 2–3 <bold>10 a, b</bold> Cocoon.</p></caption><graphic xmlns:xlink="http://www.w3.org/1999/xlink" xlink:href="zookeys-466-043-g002.jpg" position="float" orientation="portrait" xlink:type="simple" id="oo_35863.jpg"/></fig><!--PageBreak--><p><bold>Color</bold> (Fig. <xref ref-type="fig" rid="F1">1</xref>). Black, except the following. Maxillary and labial palpi blackish brown. Median portions of mandibles dark brown, or upper-median margins yellowish brown. Tegula stramineous. All coxae and trochanters, except brownish apical margins of fore trochanter, black. Fore femur, dorsal profiles and ventral apical portions of mid and hind femora reddish brown. Basal ventral halves or more of mid and hind femora, apical portion of hind femur black. Fore and mid tibiae, except outsides slightly yellowish, and tarsi brown to dark brown. Ventral side of hind tibia reddish brown, dorsal side and tarsus dark brown. Second, lateral margin of third and apical margins of fourth to sixth sternites grayish yellow to off-white. Median portion of pterostigma dark brown. Veins brownish black.</p><p><bold>Male.</bold> Body length 8.0–8.2 mm. Fore wing length approximately 6.0 mm. Median portion of frons with dense transverse wrinkles. Apex of gonosquama more or less horny. Median portion of mandible reddish brown. Tegula yellow, median portion asymmetrically blackish brown. Mid and hind tarsi dark brown.</p><p><bold>Cocoon</bold> (Fig. <xref ref-type="fig" rid="F2">10</xref>). Length about 7.5 mm. Diameter about 2.5 mm. Apices vaulted. Whitish grey.</p></tp:treatment-sec><tp:treatment-sec sec-type="Host"><title>Host.</title><p><italic><tp:taxon-name><tp:taxon-name-part taxon-name-part-type="genus">Bazaria</tp:taxon-name-part> <tp:taxon-name-part taxon-name-part-type="species">turensis</tp:taxon-name-part></tp:taxon-name></italic> Ragonot, 1887 (<tp:taxon-name><tp:taxon-name-part taxon-name-part-type="order">Lepidoptera</tp:taxon-name-part></tp:taxon-name>, <tp:taxon-name><tp:taxon-name-part taxon-name-part-type="family">Pyralidae</tp:taxon-name-part></tp:taxon-name>).</p><!--PageBreak--></tp:treatment-sec><tp:treatment-sec sec-type="Host plants"><title>Host plants.</title><p><italic><tp:taxon-name><tp:taxon-name-part taxon-name-part-type="genus">Nitraria</tp:taxon-name-part> <tp:taxon-name-part taxon-name-part-type="species">tangutorum</tp:taxon-name-part></tp:taxon-name></italic> Bobrov (<tp:taxon-name><tp:taxon-name-part taxon-name-part-type="family">Zygophyllaceae</tp:taxon-name-part></tp:taxon-name>), <italic><tp:taxon-name><tp:taxon-name-part taxon-name-part-type="genus">Kalidium</tp:taxon-name-part> <tp:taxon-name-part taxon-name-part-type="species">foliatum</tp:taxon-name-part></tp:taxon-name></italic> (Pallas) Moquin-Tandon (<tp:taxon-name><tp:taxon-name-part taxon-name-part-type="family">Amaranthaceae</tp:taxon-name-part></tp:taxon-name>).</p></tp:treatment-sec><tp:treatment-sec sec-type="Biology"><title>Biology.</title><p><italic><tp:taxon-name><tp:taxon-name-part taxon-name-part-type="genus">Campoplex</tp:taxon-name-part> <tp:taxon-name-part taxon-name-part-type="species">bazariae</tp:taxon-name-part></tp:taxon-name></italic> Sheng is a solitary endoparasitoid of the larva of <italic><tp:taxon-name><tp:taxon-name-part taxon-name-part-type="genus">Bazaria</tp:taxon-name-part> <tp:taxon-name-part taxon-name-part-type="species">turensis</tp:taxon-name-part></tp:taxon-name></italic>, spinning its cocoon in deciduous leaves (Fig. <xref ref-type="fig" rid="F2">10a</xref>) or near the surface of soil (Fig. <xref ref-type="fig" rid="F2">10b</xref>); also in the cocoon of <italic><tp:taxon-name><tp:taxon-name-part taxon-name-part-type="genus">Bazaria</tp:taxon-name-part> <tp:taxon-name-part taxon-name-part-type="species">turensis</tp:taxon-name-part></tp:taxon-name></italic>, collected and reared by the local colleague, Yan-Ling Zhang (Director of Forestry Pest Control and Quarantine Station of Dulan, Qinghai, China).</p></tp:treatment-sec><tp:treatment-sec sec-type="Remarks"><title>Remarks.</title><p>This new species is similar to <italic><tp:taxon-name><tp:taxon-name-part taxon-name-part-type="genus">Campoplex</tp:taxon-name-part> <tp:taxon-name-part taxon-name-part-type="species">ovatus</tp:taxon-name-part></tp:taxon-name></italic> (Brischke, 1880) and can be distinguished from the latter by the following combination of characters: petiole of areolet (Fig. <xref ref-type="fig" rid="F2">6</xref>) 0.7–0.9× as long as 2rs-m; area superomedia smooth, shiny, flat, costula connecting at its middle; area petiolaris almost flat; second tergite approximately 1.25–1.43× as long as apical width; posterior portions of tergites 6 and 7 with deep median triangular emarginations; apical portions and basal ventral halves or more of hind femora black; ventral profiles of hind tibiae reddish brown, dorsal profiles darkish brown; median portion of pterostigma darkish brown. <italic><tp:taxon-name><tp:taxon-name-part taxon-name-part-type="genus">Campoplex</tp:taxon-name-part> <tp:taxon-name-part taxon-name-part-type="species">ovatus</tp:taxon-name-part></tp:taxon-name></italic> (Figs <xref ref-type="fig" rid="F3">11</xref>, <xref ref-type="fig" rid="F3">12</xref>) (NHM): petiole of areolet approximately 0.5× as long as 2rs-m; area superomedia rough, costula connecting at its anterior 0.3; confluent areas superomedia and petiolaris distinctly longitudinally concave; second tergite as long as or slightly longer than apical width; posterior margins of tergites 6 and 7 truncate; hind femora and tibiae entirely reddish brown; pterostigma brown.</p><fig id="F3" position="float" orientation="portrait"><label>Figures 11–12.</label><caption><p><italic><tp:taxon-name><tp:taxon-name-part taxon-name-part-type="genus">Campoplex</tp:taxon-name-part> <tp:taxon-name-part taxon-name-part-type="species">ovatus</tp:taxon-name-part></tp:taxon-name></italic> (Brischke, 1880) (NHM) Female <bold>11</bold> Tergites 2–3 <bold>12</bold> Areolet and pterostigma.</p></caption><graphic xmlns:xlink="http://www.w3.org/1999/xlink" xlink:href="zookeys-466-043-g003.jpg" position="float" orientation="portrait" xlink:type="simple" id="oo_35864.jpg"/></fig></tp:treatment-sec></tp:taxon-treatment>
